# Supplementary material for: A Comparison of Red Fluorescent Proteins to Model DNA Vaccine Expression by Whole Animal In Vivo Imaging
Source: PLoS One. 2015 Jun 19;10(6):e0130375. doi: 10.1371/journal.pone.0130375 (PMC4475043; doi:10.1371/journal.pone.0130375)
Supplement: S1 Table — (XLSX) [file pone.0130375.s001.xlsx]

## Sheet: Figure 1
1b	TdTomato										Katushka										tdKatushka2										mCherry
24	19.6681	139.049	38.6556	47.6168	241.136	316.151	120.329	141.394	121.936	302.448	47.8899	15.4186	0	95.9929	154.728	200.196	37.4945	0	199.27	122.769	0	9.42904	26.3357	30.7598	392.182	209.321	134.195	119.252	294.099	298.149	0	11.8787	45.77	0	191.605	91.5042
48	245.673	486.168	37.3874	171.408	1143.81	901.649	194.111	512.363	624.187	680.874	47.3251	10.5319	0	12.7675	78.6976	80.7786	98.8315	0	133.917	61.3017	0	24.8293	7.69371	0	0	0	196.169	290.07	254.588	228.14	0	19.165	52.0964	0	66.1982	0
72	747.259	1166.11	414.448	511.579	1649.97	1362.13	3997.55	4876.11	4430.02	4957.64	62.7251	15.8841	290.115	411.069	80.5557	111.782	237.163	116.22	242.527	88.1011	0	60.224	943.883	331.289	0	0	374.624	395.056	367.073	395.549	0	5.08028	77.9288	0	45.7111	0
96	1146.42	1737	5378.22	6277.9	5975.34	7423.15					102.108	51.3411	128.096	19.3733	129.968	42.5441					6.12619	96.2259	449.491	484.359	477.253	544.601					7.34538	0	99.251	0	54.9134	0
120	1421.03	2162.5	6292.23	8209.17	1128.15	10133.8	1022.18	11103.8			129.396	44.8887	283.022	118.116	283.022	118.116	296.42	130.472			3.70541	90.2716	409.441	464.932	415.178	363.318					0	24.4719	83.5296	0	50.6528	0
144	1441.56	2206.02	3483.35	3507.74	3178.57	4371.06					113.822	35.7939	1361.18	1429	258.947	110.453	345.001	143.797			0	80.1955	2304.83	1181.3	377.274	339.178	492.799	579.246			0	19.5661	87.4515	0	97.4991	0
1c	TdTomato						Katushka						tdKatushka2						mcherry
24	0	0	101.169	122.331	123.857	128.783	104.409	58.9168	40.7976	0	70.3315	0	104.409	58.9168	230.443	144.109	243.825	196.763	0	0	47.4643	0	48.4486	0
48	0	20.2202	92.4921	116.64	226.984	175.745	0	46.4275	161.533	6.66857	173.571	85.2107	0	36.5692	361.617	444.539	442.757	313.356	0	34.2995	30.7077	0	57.2045	0
72	0	1.59541	219.316	218.647	219.316	218.647	156.579	94.6221	299.339	143.227	319.038	159.815	132.887	210.451	387.323	294.605	393.338	300.464	0	0	59.9829	0	59.9113	0
96	0	31.5283	236.045	266.515	222.082	300.39	208.16	168.077	148.746	61.3226	193.897	79.376	184.446	280.878	422.171	352.375	452.485	391.553	0	0	64.9037	0	43.6894	0
120	0	35.9815	265.288	327.092	140.965	311.623	206.649	182.353	345.001	143.797	365.045	236.942	160.81	249.952	892.631	378.734	409.441	464.932	0	162.545	46.7332	0	83.5296	0
144	0	41.3924	331.748	389.636	155.589	370.211	187.711	135.381	528.956	299.655	343.872	239.9	128.227	214.181	885.21	836.77	832.217	314.252	13.9736	263.371	50.2811	0	39.7371	0

## Sheet: Figure 4
	i.m.					s.c.					Tattoo
1	184894	10117	1407801	90500	1077765	496051	0	0	0	0	0	0	0	0	0
2	2151931	51770.3	8464.38	2402633	9963451	281180	0	0	0	0	0	0	0	0	0
3	3411816	107552	462497	5520494	23649540	597409	0	0	0	0	0	0	0	0	0
4	7245882	128163	2933247	5520494	23961750	527392	0	0	0	0	0	0	0	0	0
7	27373850	109151	2933247	77969.4	7161038	155922	0	0	0	0	0	0	0	0	0
10	13787860	109151	3801352	1768520	7781627	0	0	0	0	0	0	0	0	0	0

## Sheet: Figure 5
Fig 5a	Day	Tattoo					Intramuscular					Subcutaneous					Control
	0	100	100	100	100	100	100	100	100	100	100	100	100	100	100	100	100	100	100	100	100
	1	99.54	100.5	101.49	98.67	101.01	100.88	99.57	98.71	98.28	100.5	98.7	100	99.51	99.1	100.89	98.64	98.72	98.67	98.29	97.52
	2	99.08	100	100	98.22	102.53	100	96.6	96.57	97.41	99.01	96.52	98.22	98.05	98.2	96	96.38	96.15	97.35	97.44	96.28
	3	94.93	99.5	100.5	97.78	100	100.88	95.32	95.28	97.41	99.01	91.3	96	95.61	98.2	92.44	93.21	92.31	90.71	93.59	90.08
	4	94.47	98.99	100	98.22	97.98	99.12	93.62	98.71	93.1	98.02	90.87	96.44	95.61	96.85	93.33	92.31	89.32	90.27	91.45	88.84
	5	96.31	96.98	100	100	101.01	98.23	94.89	100	96.55	98.51	93.48	99.11	96.1	95.5	96.89	88.24	89.74	88.05	89.74	87.19
	6	96.77	99.5	99.5	100	100.51	97.79	96.6	98.28	97.84	100	95.65	98.22	96.1	96.4	95.56	83.26	85.04	85.4	85.04	84.3
	7	98.62	100.5	102.99	100	102.53	99.12	99.15	100.43	100	102.48	96.96	99.11	99.02	100.9	98.22	79.64	82.48	82.74	80.77	80.99
Fig 5b	Tattoo	Intramuscular	Subcutaneous	Control
	2.131	10.9135	1.17975	0
	5.6805	7.9545	0.3545	0
	9.71675	7.92125	2.92	0
	20.807	0.601	0.614	0
	14.1295	0.53075	0	0
Fig 5c	Tattoo	Intramuscular	Subcutaneous	Control
	3.42	0.41	4.41	0.45
	2.52	2.57	3.31	0.64
	0.5	1.41	6.01	0.02
	0.37	3.78	1.38	0.38
	0.29	1.41	1.47	0.41
Fig 5d		Tattoo					IM+EP					ID+EP					Control
	0	100	100	100	100	100	100	100	100	100	100	100	100	100	100	100	100	100	100	100	100
	1	97.69	99.54	96.31	98.67	99.53	99.13	100.87	100	98.69	99.55	99.53	99.5	102.62	101	98.58	99.53	101.9	102.07	100.88	101.9
	2	97.22	100.46	97.7	97.78	98.11	98.7	96.97	93.9	94.32	92.34	98.1	100	106.81	99.5	98.58	97.18	99.05	100.41	96.49	98.57
	3	96.3	98.63	94.93	95.56	99.06	91.77	99.57	94.37	96.51	95.05	92.42	99.5	104.19	93.5	96.21	94.37	95.71	98.76	94.74	95.24
	4	97.22	98.63	95.85	93.78	98.58	91.34	99.57	98.59	96.51	95.05	92.42	97	102.09	107	98.1	92.49	90.95	96.27	93.42	93.81
	5	97.69	99.09	95.85	97.78	99.06	90.48	100	98.59	95.2	95.05	92.42	102	102.09	95	97.16	91.55	90	94.61	92.11	95.71
	6	96.3	99.54	95.85	94.67	98.58	85.71	97.84	98.59	95.63	95.05	95.26	104.5	102.09	96.5	96.21	87.79	84.76	91.29	88.16	91.9
	7	100.93	100.46	101.38	96	100.94	87.01	101.73	102.35	99.56	98.65	96.21	110	110.99	101.5	94.79	86.85	83.81	89.63	87.28	89.52
Fig 5e	Tattoo	Intramuscular	Subcutaneous	Control
	58.757	36.687	0.15475	0
	6.6275	21.0987	2.1875	0
	3.275	14.8503	4.1165	0
	3.324	2.965	1.30875	0
	5.03375	1.87825	0.633	0
Fig 5f	Tattoo	Intramuscular	Subcutaneous	Control
	0	2.45	7.08	4.92
	1.47	2.96	40.7	5.15
	11.94	7.23	3.78	3.83
	12.18	7.05	3.27	4.19
	5.21	2.59	1	3.96
